# Supplementary material for: Distribution of vesicle pools in cerebellar parallel fibre terminals after depression of ectopic transmission
Source: PLoS One. 2018 Jul 19;13(7):e0200937. doi: 10.1371/journal.pone.0200937 (PMC6053221; doi:10.1371/journal.pone.0200937)
Supplement: S1 File — Length of terminal membrane, active zone, and glial facing membrane compartments are measured, along with point coordinates of all presynaptic vesicles. These values are used to calculate the Euclidean distance between the centre point of each vesicle and the nearest pixel of presynaptic terminal membrane, active zone and glial facing membrane. Fraction of total terminal length covered by glia, and midpoint distance between presynaptic terminal and glial membrane are also calculated. Script imports coordinate data from manually-labelled Image J file and exports table of distance measurements and outline image of terminal compartments and vesicles. (M) [file pone.0200937.s001.m]

%clear any existing data
clear all;

%find data path and import
[filename, pathname] = uigetfile('*.txt');
name = [pathname filename];
importdata(name);
pause(0.01);
d = ans;

%segregate data into terminal and PSD compartments
Terminal = d(1:2,:);
PSDin = d(3:4,:);
PSD = PSDin(:,1:sum(~isnan(PSDin(1,:))));

%count and segregate glial compartments
glialcount = (length(d(:,2))-sum(isnan(d(:,2)))-4);
glialmem = d(5:(4+glialcount),:);
gc = 1;
for i=1:2:glialcount
  G{gc} = glialmem([i i+1],:);
  gc = gc+1;
end

%sort vesicles into matrix
c=1;
for vc = (5+glialcount):2:(length(d(:,1))-1)
    vesicles(1,c) = d(vc,1);
    vesicles(2,c) = d(vc+1,1);
    c=c+1;
end

%demarcate AZ terminal region into start, middle and end points
    diffAZstart(1,:) = Terminal(1,:)-PSD(1,1);
    diffAZstart(2,:) = Terminal(2,:)-PSD(2,1);
    eucAZstart = diffAZstart.^2;
    nearestAZs = sqrt(eucAZstart(1,:)+eucAZstart(2,:));
    AZindexs = find(nearestAZs == min(nearestAZs));
    if length(AZindexs) > 1
        AZindexs = AZindexs(1);
    end
    
    diffAZmid(1,:) = Terminal(1,:)-PSD(1,round(length(PSD)/2));
    diffAZmid(2,:) = Terminal(2,:)-PSD(2,round(length(PSD)/2));
    eucAZmid = diffAZmid.^2;
    nearestAZm = sqrt(eucAZmid(1,:)+eucAZmid(2,:));
    AZindexm = find(nearestAZm == min(nearestAZm));
    if length(AZindexm) > 1
        AZindexm = AZindexm(1);
    end

    diffAZend(1,:) = Terminal(1,:)-PSD(1,(length(PSD)));
    diffAZend(2,:) = Terminal(2,:)-PSD(2,(length(PSD)));
    eucAZend = diffAZend.^2;
    nearestAZe = sqrt(eucAZend(1,:)+eucAZend(2,:));
    AZindexe = find(nearestAZe == min(nearestAZe));
    if length(AZindexe) > 1
        AZindexe = AZindexe(1);
    end

% work through scenarios for demarcation, based on location of start
% and end of terminal drawing
    if AZindexe < AZindexm && AZindexm < AZindexs
        AZ = Terminal([1 2], (AZindexe:AZindexs));
    elseif AZindexs < AZindexm && AZindexm < AZindexe
        AZ = Terminal([1 2], (AZindexs:AZindexe));
    elseif AZindexe < AZindexs && AZindexs < AZindexm
        AZ = horzcat(Terminal([1 2], (AZindexs:length(Terminal))) , Terminal([1 2],(1:AZindexe)));
    elseif AZindexs < AZindexe && AZindexe < AZindexm
        AZ = horzcat(Terminal([1 2],(AZindexe:length(Terminal))) , Terminal([1 2],(1:AZindexs)));
    elseif AZindexm < AZindexe && AZindexe < AZindexs
        AZ = horzcat(Terminal([1 2],(1:AZindexe)) , Terminal([1 2],(AZindexs:length(Terminal))));
    elseif AZindexm < AZindexs && AZindexs < AZindexe
        AZ = horzcat(Terminal([1 2],(AZindexm:AZindexs)) , Terminal([1 2],(AZindexe:length(Terminal))) , Terminal([1 2], (1:AZindexm)));
    end


%demarcate glial facing membrane
GFMtot = [];
GFMplot = [];
DistGFMmid = [];
for gmc = 1:gc-1
    GMin = G{1,gmc};
    GM = GMin(:,1:sum(~isnan(GMin(1,:))));
    
    % find nearest points on terminal to start middle and end of GFM section
    diffGFMstart(1,:) = Terminal(1,:)-GM(1,1);
    diffGFMstart(2,:) = Terminal(2,:)-GM(2,1);
    eucGFMstart = diffGFMstart.^2;
    nearestGFMs = sqrt(eucGFMstart(1,:)+eucGFMstart(2,:));
    Gindexs = find(nearestGFMs == min(nearestGFMs));
    if length(Gindexs) > 1
        Gindexs = Gindexs(1);
    end
    
    diffGFMmid(1,:) = Terminal(1,:)-GM(1,round(length(GM)/2));
    diffGFMmid(2,:) = Terminal(2,:)-GM(2,round(length(GM)/2));
    eucGFMmid = diffGFMmid.^2;
    nearestGFMm = sqrt(eucGFMmid(1,:)+eucGFMmid(2,:));
    Gindexm = find(nearestGFMm == min(nearestGFMm));
    if length(Gindexm) > 1
        Gindexm = Gindexm(1);
    end
        
    diffGFMend(1,:) = Terminal(1,:)-GM(1,(length(GM)));
    diffGFMend(2,:) = Terminal(2,:)-GM(2,(length(GM)));
    eucGFMend = diffGFMend.^2;
    nearestGFMe = sqrt(eucGFMend(1,:)+eucGFMend(2,:));
    Gindexe = find(nearestGFMe == min(nearestGFMe));
    if length(Gindexe) > 1
        Gindexe = Gindexe(1);
    end
    
    % work through scenarios for demarcation, based on location of start
    % and end of terminal drawing
    if Gindexe < Gindexm && Gindexm < Gindexs
        GFM = Terminal([1 2], (Gindexe:Gindexs));
    elseif Gindexs < Gindexm && Gindexm < Gindexe
        GFM = Terminal([1 2], (Gindexs:Gindexe));
    elseif Gindexe < Gindexs && Gindexs < Gindexm
        GFM = horzcat(Terminal([1 2], (Gindexs:length(Terminal))) , Terminal([1 2],(1:Gindexe)));
    elseif Gindexs < Gindexe && Gindexe < Gindexm
        GFM = horzcat(Terminal([1 2],(Gindexe:length(Terminal))) , Terminal([1 2],(1:Gindexs)));
    elseif Gindexm < Gindexe && Gindexe < Gindexs
        GFM = horzcat(Terminal([1 2],(1:Gindexe)) , Terminal([1 2],(Gindexs:length(Terminal))));
    elseif Gindexm < Gindexs && Gindexs < Gindexe
        GFM = horzcat(Terminal([1 2],(Gindexm:Gindexs)) , Terminal([1 2],(Gindexe:length(Terminal))) , Terminal([1 2], (1:Gindexm)));
    end    
    
    %add latest glial results to collective matrix
    GFMtot = horzcat(GFMtot,GFM);
    GFMplot = horzcat(GFMplot,GM);
    DistGFMmid = horzcat(DistGFMmid,min(nearestGFMm));
end

%measure distances from vesicles to membrane compartments
closestterminal = [1, length(vesicles)];
closestAZ = [1, length(vesicles)];
closestGFM = [1, length(vesicles)];

for dc = 1:length(vesicles)
    %nearest terminal membrane
    difvester(1,:) = Terminal(1,:)-vesicles(1,dc);
    difvester(2,:) = Terminal(2,:)-vesicles(2,dc);
    eucvester = difvester.^2;
    nearestvester = sqrt(eucvester(1,:)+eucvester(2,:));
    closestterminal(1,dc) = min(nearestvester);
    
    %nearest to AZ
    difvesAZ(1,:) = AZ(1,:)-vesicles(1,dc);
    difvesAZ(2,:) = AZ(2,:)-vesicles(2,dc);
    eucvesAZ = difvesAZ.^2;
    nearestvesAZ = sqrt(eucvesAZ(1,:)+eucvesAZ(2,:));
    closestAZ(1,dc) = min(nearestvesAZ);
    
    %nearest to GFM
    difvesGFM(1,:) = GFMtot(1,:)-vesicles(1,dc);
    difvesGFM(2,:) = GFMtot(2,:)-vesicles(2,dc);
    eucvesGFM = difvesGFM.^2;
    nearestvesGFM = sqrt(eucvesGFM(1,:)+eucvesGFM(2,:));
    closestGFM(1,dc) = min(nearestvesGFM);
end    

%prepare for export
conver = 0.64; %pixels/nanometre

%vesicles stats
distanceAZ = closestAZ./conver;
distanceGFM = closestGFM./conver;
distanceTerminal = closestterminal./conver;

%write file generation
%labels = char('Terminal length',  'AZ length', 'GFM length', 'Number of vesicles', 'Width at AZ midpoint', 'Width at GFM midpoint(s)');
stats = vertcat([length(Terminal)/conver;  length(AZ)/conver;  length(GFMtot)/conver; length(GFMtot)/length(Terminal); length(vesicles); min(nearestAZm)/conver], DistGFMmid'./conver); 
vesstats = horzcat(closestAZ'./conver, closestGFM'./conver, closestterminal'./conver); 
%output{1} = labels;
output{1} = stats;
output{2} = vesstats(:,1);
output{3} = vesstats(:,2);
output{4} = vesstats(:,3);
L = num2str(length(vesicles));

%write file
outname = strcat(filename(1:length(filename)-4), '.xlsx');
xlswrite(outname,output{1});
xlswrite(outname,output{2},strcat('B1:B',L));
xlswrite(outname,output{3},strcat('C1:C',L));
xlswrite(outname,output{4},strcat('D1:D',L));

%plot terminal image
hold on;
plot(Terminal(1,:), Terminal(2,:), 'k');
plot(PSD(1,:), PSD(2,:), 'r');
scatter(AZ(1,:), AZ(2,:), 5, 'r');
scatter(GFMplot(1,:),GFMplot(2,:), 1, 'c');
scatter(GFMtot(1,:),GFMtot(2,:), 5, 'g');
scatter(vesicles(1,:), vesicles(2,:), 20, 'k');
hold off;
